# Supplementary material for: The NOTCH3 extracellular domain is a serum biomarker for pulmonary arterial hypertension
Source: Nat Med. 2026 Jan 9;32(1):306–17. doi: 10.1038/s41591-025-04134-3 (PMC12823441; doi:10.1038/s41591-025-04134-3)
Supplement: Supplementary file 3 — Sample data for the machine learning code. [file 41591_2025_4134_MOESM3_ESM.xlsx]

## Sheet: Supplementary data 1- Sample_da
Mortality	Days	Age	Sex	NYHA	SBP	HR	6MWD	ntprobnp	PVR	mRAP	DLCO	NOTCH3	Pericardial.Effusion	Hospitalizations
0	1095	58	F	2	118	88	488	245.5	595.6	8.5	65	22.1	0	0
1	452	72	M	3	105	95	310.5	1850.2	850.1	11.2	35	28.4	1	1
0	1095	45	F	1	125	75	550	150.8	450.3	5	88	14.5	0	0
0	1095	61	M	2	130	82	410.2	330.1	620.8	7.8	72	19.8	1	0
1	876	68	F	3	112	99	280	2100	910.5	12.5	42	25.3	1	1
0	1095	53	F	2	120	78	495	210.6	580.4	6.7	78	18.1	0	1
1	311	75	M	4	98	105	220.3	3500.7	1100.2	15.1	28	33.7	1	1
0	1095	48	M	1	128	72	580	95.3	420.7	4.5	95	12.8	0	0
0	1095	59	F	2	115	85	450	280.9	610.1	8.1	69	20.2	1	0
1	654	66	M	3	108	92	330	1600.5	820.9	10.8	38	27.9	0	1
0	1095	50	F	2	122	80	510.8	190.2	550.6	6.2	81	17.5	0	0
0	1095	64	F	2	110	89	390.5	450.8	680.3	9.5	55	21.9	1	1
1	932	70	F	3	114	96	295	2400.1	950.7	13.2	39	29.1	1	1
0	1095	42	M	1	135	68	610.2	70.5	380.1	4	105	11.2	0	0
0	1095	55	M	2	125	84	470	250.3	590.9	7.5	75	18.9	0	1
1	589	73	F	4	102	108	240	4200.3	1200.8	16.5	25	35.2	1	1
0	1095	62	F	2	118	87	420	380.7	650.2	9	60	21.1	1	0
0	1095	47	F	1	129	74	590.5	85.1	400.5	4.2	98	13.1	0	0
1	721	69	M	3	107	94	315	1950.8	880.4	11.8	36	28.8	1	1
0	1095	51	M	2	123	81	500	220.9	560.7	6.9	80	17.9	0	0
0	1095	39	F	2	115	90	480	300	600	7	85	16	0	1
0	1095	67	M	3	120	85	350	1500	750	10	45	26	1	0
1	999	74	F	3	110	98	270	2800	1000	14	30	31	1	1
0	1095	44	F	1	130	70	600	60	350	4	110	10	0	0
0	1095	58	F	2	125	82	460	280	620	8	70	19	0	1
1	250	78	M	4	95	110	200	5000	1300	17	20	38	1	1
0	1095	63	F	2	117	88	400	400	680	9	58	22	1	0
0	1095	49	M	1	132	72	580	80	420	5	100	12	0	0
1	800	71	M	3	105	96	300	2200	920	12	35	29	1	1
0	1095	56	F	2	122	80	500	240	580	7	75	18	0	0
0	1095	41	M	2	118	85	520	180	550	6	90	15	0	1
0	1095	69	F	3	112	92	320	1800	850	11	40	27	1	0
1	950	76	F	3	108	100	250	3500	1100	15	28	34	1	1
0	1095	46	F	1	128	74	620	70	380	4.5	105	11	0	0
0	1095	60	M	2	126	84	440	320	650	8.5	65	20	0	1
1	150	80	M	4	92	115	180	600	1400	18	18	40	1	1
0	1095	65	F	2	115	90	380	500	720	9.5	55	23	1	0
0	1095	52	M	1	134	70	590	90	400	5.5	95	13	0	0
1	750	73	M	3	102	98	280	2500	980	13	32	30	1	1
0	1095	57	F	2	120	78	510	260	600	7.5	78	17	0	0
1	888	68	M	3	109	93	310	1987.2	875.3	11.5	37.2	28.1	1	1
0	1095	43	F	1	127	76	560	140.5	460.8	5.2	89.5	14.8	0	0
0	1095	62	M	2	131	83	420	340.7	630.2	8	70.1	19.2	1	0
1	777	70	F	3	111	97	290	2300.5	930.9	12.8	40.5	29.6	1	1
1	54	F	2	121	79	505	200.1	570.4	6.5	79.3	17.8	0	1
1	421	77	M	4	100	106	230	4000.2	1150.5	15.8	26.7	34.1	1	1
0	1095	49	M	1	130	73	595	88.9	410.3	4.8	102.1	12.5	0	0
0	1095	60	F	2	116	86	440	290.4	620.8	8.3	68.8	20.5	1	0
1	601	67	M	3	106	91	340	1700.9	830.1	11	39.8	27.2	0	1
0	1095	52	F	2	124	81	520	195.8	560.2	6	82.4	17.2	0	0
0	1095	66	F	2	112	91	380	470.2	690.7	9.8	56.1	22.4	1	1
1	900	72	F	3	115	95	300	2500.6	960.3	13.5	38.2	29.9	1	1
0	1095	45	M	1	136	69	620	65.7	370.8	4.3	108.3	10.9	0	0
0	1095	58	M	2	127	85	460	260.1	600.5	7.8	73.5	18.5	0	1
1	511	75	F	4	101	107	250	4500.8	1250.1	16.2	23.6	36.7	1	1
0	1095	64	F	2	119	88	410	390.9	660.4	9.2	59.3	21.5	1	0
0	1095	50	F	1	128	75	600	75.3	390.2	4.1	100.9	13.5	0	0
1	700	70	M	3	108	93	320	2100.2	900.6	12.1	37.7	28.3	1	1
0	1095	55	M	2	124	82	490	230.7	580.9	7.2	77.1	18.2	0	0
0	1095	40	F	2	116	88	490	280	590	6.8	86	16.5	0	1
0	1095	68	M	3	118	87	360	1600	760	10.5	46	25.5	1	0
1	980	75	F	3	112	99	280	3000	1050	14.5	31	32	1	1
0	1095	43	F	1	132	71	610	68	360	4.2	112	10.5	0	0
0	1095	59	F	2	126	83	450	290	630	8.2	69	19.5	0	1
1	300	79	M	4	96	112	190	5500	1350	17.5	19	39	1	1
0	1095	64	F	2	118	89	390	420	690	9.2	57	22.5	1	0
0	1095	51	M	1	133	73	590	85	410	5.2	101	12.5	0	0
1	780	72	M	3	104	97	290	2400	970	13.2	33	30.5	1	1
0	1095	56	F	2	121	79	500	250	590	7.8	76	17.5	0	0
0	1095	42	M	2	119	86	530	190	540	6.2	92	15.5	0	1
0	1095	70	F	3	113	91	330	2000	880	11.5	42	28	1	0
1	930	77	F	3	107	101	260	3800	1150	15.5	29	35	1	1
0	1095	48	F	1	129	75	630	72	370	4.8	108	11.5	0	0
0	1095	61	M	2	127	85	430	330	660	8.8	64	20.5	0	1
1	200	81	M	4	94	114	170	6500	1450	18.5	17	42	1	1
0	1095	66	F	2	116	92	370	550	740	9.8	54	24	1	0
0	1095	53	M	1	135	71	600	92	390	5.8	98	13.5	0	0
1	700	74	M	3	103	99	270	2700	1020	13.8	31	31.5	1	1
0	1095	58	F	2	123	80	520	270	610	8	77	18	0	0
0	1095	44	F	2	117	87	500	200	570	6.5	88	16.8	0	1
0	1095	71	F	3	114	90	340	1900	870	11.8	43	27.5	1	0
1	900	78	F	3	109	102	270	4000	1200	16	27	36	1	1
0	1095	50	M	1	130	76	640	75	350	4.5	115	10.8	0	0
0	1095	62	F	2	128	84	460	310	640	8.5	67	19.8	0	1
1	450	82	F	4	98	110	180	7000	1500	19	16	45	1	1
0	1095	65	M	2	117	94	360	600	780	10	52	25	1	0
0	1095	55	F	1	136	72	610	95	380	6	100	14	0	0
1	650	76	M	3	105	98	260	3200	1080	14	30	33	1	1
0	1095	60	F	2	124	81	530	280	620	8.2	75	18.8	0	0
0	1095	47	F	2	120	85	540	180	520	6.1	95	15.8	0	1
0	1095	73	F	3	115	89	350	1800	890	12	44	26.8	1	0
1	850	80	M	3	110	104	250	4500	1250	16.5	26	37.5	1	1
0	1095	54	M	1	131	78	650	80	340	4.2	118	10.2	0	0
0	1095	63	F	2	129	86	470	300	650	8.8	66	20	0	1
